# Supplementary material for: Comparative analysis of the liver transcriptome in the red-eared slider (Trachemys scripta elegans) post exposure to noise
Source: PLoS One. 2024 Aug 1;19(8):e0305858. doi: 10.1371/journal.pone.0305858 (PMC11293744; doi:10.1371/journal.pone.0305858)
Supplement: S1 Table — (XLSX) [file pone.0305858.s002.xlsx]

## Sheet: Table S1
S1 Table. Data filtering statistics
Sex	Sample	Raw Reads	Raw Base (Gb)	before Q20 (%)	before Q30 (%)	before GC Content (%)	Clean Reads	Clean Data (Gp)	after Q20 (%)	after Q30 (%)	after GC Content (%)
Male	Control-1	55055620	8.25834	0.9746	0.9275	0.4588	54914134	8.20384	0.9757	0.929	0.4581
Male	Control-2	59793916	8.96909	0.9683	0.9156	0.4558	59607060	8.8885	0.9698	0.9174	0.4548
Male	Control-3	58883162	8.83247	0.9702	0.9193	0.4563	58713320	8.75259	0.9715	0.921	0.4553
Male	Noise-1	51899760	7.78496	0.9697	0.917	0.4535	51770938	7.72025	0.9709	0.9185	0.4526
Male	Noise-2	50584184	7.58763	0.9695	0.9178	0.4523	50445750	7.52128	0.9708	0.9195	0.4514
Male	Noise-3	60556016	9.0834	0.9697	0.9181	0.4512	60383824	9.00471	0.9709	0.9197	0.4503
