# Supplementary material for: Comparative analysis of the liver transcriptome in the red-eared slider (Trachemys scripta elegans) post exposure to noise
Source: PLoS One. 2024 Aug 1;19(8):e0305858. doi: 10.1371/journal.pone.0305858 (PMC11293744; doi:10.1371/journal.pone.0305858)
Supplement: S2 Table — (XLSX) [file pone.0305858.s003.xlsx]

## Sheet: Table S2
S2 Table. Comparison of ribosome statistics
Sample	Clean Reads	Mapped Reads (%)	Unmapped Reads (%)
Control-1	54914134	1180528 ( 2.15% )	53733606 ( 97.85% )
Control-2	59607060	1489810 ( 2.50% )	58117250 ( 97.50% )
Control-3	58713320	1011078 ( 1.72% )	57702242 ( 98.28% )
Noise-1	51770938	604972 ( 1.17% )	51165966 ( 98.83% )
Noise-2	50445750	1007662 ( 2.00% )	49438088 ( 98.00% )
Noise-3	60383824	1331826 ( 2.21% )	59051998 ( 97.79% )
