# Supplementary material for: Comparative analysis of the liver transcriptome in the red-eared slider (Trachemys scripta elegans) post exposure to noise
Source: PLoS One. 2024 Aug 1;19(8):e0305858. doi: 10.1371/journal.pone.0305858 (PMC11293744; doi:10.1371/journal.pone.0305858)
Supplement: S3 Table — (XLSX) [file pone.0305858.s004.xlsx]

## Sheet: Table S3
S3 Table. Summary of transcriptome assembly mapping to the genome
Sample	Total	Mapped	Unmapped	Mapping rate (%)
Control-1	53733606	46628764	7104842	0.8678
Control-2	58117250	49656196	8461054	0.8544
Control-3	57702242	49404549	8297693	0.8562
Noise-1	51165966	43783974	7381992	0.8557
Noise-2	49438088	42478050	6960038	0.8592
Noise-3	59051998	51173852	7878146	0.8666
