# Supplementary material for: Comparative analysis of the liver transcriptome in the red-eared slider (Trachemys scripta elegans) post exposure to noise
Source: PLoS One. 2024 Aug 1;19(8):e0305858. doi: 10.1371/journal.pone.0305858 (PMC11293744; doi:10.1371/journal.pone.0305858)
Supplement: S4 Table — (XLSX) [file pone.0305858.s005.xlsx]

## Sheet: Table S4
S4 Table. Summary of differential expression of genes
ID	Control-1-fpkm	Control-2-fpkm	Control-3-fpkm	Noise-1-fpkm	Noise-2-fpkm	Noise-3-fpkm	Control-mean	Noise-mean	Log2(fc)	P-value	Q-value	Symbol	Direction
MSTRG.10141	0	0	0.03	0.1	0.02	2.56	0.01	0.893333	6.48113	0.000408053	0.0434253	--	up
MSTRG.10336	0	0	0	0.09	0.09	4.88	0.001	1.68667	10.72	2.85623e-05	0.006391	--	up
MSTRG.13937	5.73	1.19	0	0	0	0	2.30667	0.001	-11.1716	0.000396184	0.0426827	--	down
MSTRG.14510	0	0	0	2.53	1.45	1.46	0.001	1.81333	10.8244	7.98667e-06	0.00251991	IGHV3-11	up
MSTRG.14940	750.71	456.36	706.96	160.8	145.51	183.69	638.01	163.333	-1.96576	4.91016e-09	1.07121e-05	--	down
MSTRG.15100	0.67	1.09	0	0.03	0	0	0.586667	0.01	-5.87447	0.000472134	0.0479078	--	down
MSTRG.16036	1.49	1.19	1.35	0.41	0.16	0.1	1.34333	0.223333	-2.58855	0.00021086	0.0274638	--	down
MSTRG.17701	8.15	9.62	15.73	5.58	2.16	1.45	11.1667	3.06333	-1.86602	4.76157e-05	0.00923373	--	down
MSTRG.2412	5.04	4.12	3.98	0.13	0.86	0.28	4.38	0.423333	-3.37106	5.4024e-06	0.00188576	--	down
MSTRG.3238	1.25	5.68	614	1.14	2.52	2.36	206.977	2.00667	-6.68852	1.41486e-05	0.00363141	--	down
MSTRG.3239	0	0	42.3	0	0	0	14.1	0.001	-13.7834	0.00017764	0.0236668	h2ax	down
MSTRG.3240	2.53	4.87	322.48	3.85	2.27	3.6	109.96	3.24	-5.08484	6.11925e-05	0.011242	--	down
MSTRG.3241	0.4	5.86	124.02	1.23	0.46	1.54	43.4267	1.07667	-5.33394	3.83411e-05	0.00796627	h2ax	down
MSTRG.3242	0.91	0.38	98.19	0	0	0	33.16	0.001	-15.0172	4.73104e-08	6.8809e-05	h2ax	down
MSTRG.3329	0.84	1.13	3.67	8.59	10.62	5.32	1.88	8.17667	2.12078	3.75109e-05	0.00793224	--	up
MSTRG.46	5.51	29.88	9.63	1.29	0.56	0.21	15.0067	0.686667	-4.44985	5.56215e-10	2.42691e-06	--	down
MSTRG.4910	0	0.02	0.08	2.45	0.81	0.34	0.0333333	1.2	5.16993	4.63101e-06	0.00175707	--	up
MSTRG.5724	0.83	2.91	4.08	0.59	0.24	0.09	2.60667	0.306667	-3.08746	6.51189e-06	0.00219096	--	down
MSTRG.6190	0	0	8.03	0	0	0	2.67667	0.001	-11.3862	0.000362688	0.0398112	--	down
MSTRG.9413	8.96	0.53	11.72	0.37	0.59	0.16	7.07	0.373333	-4.24317	2.49983e-07	0.000207759	--	down
MSTRG.9632	0	0	0	0.8	1.73	0.59	0.001	1.04	10.0224	1.86774e-09	4.6568e-06	--	up
ncbi_117867416	103.43	108.68	108.04	40.32	29.3	37.93	106.717	35.85	-1.57374	6.80949e-07	0.0004571	LOC117867416	down
ncbi_117867564	110.83	176.3	199.9	93.34	52.92	43.69	162.343	63.3167	-1.35839	0.00035198	0.0393788	SLC13A5	down
ncbi_117867576	9.96	34.5	13.97	5.08	6.55	8.28	19.4767	6.63667	-1.55322	0.000360918	0.0398112	LOC117867576	down
ncbi_117867608	133.3	190.03	138.55	55.27	60.28	37.04	153.96	50.8633	-1.59786	1.71093e-06	0.000853167	PSPH	down
ncbi_117867693	4.16	0.07	13.11	0.25	0	0.04	5.78	0.0966667	-5.90191	1.91712e-05	0.00452106	LOC117867693	down
ncbi_117867723	7.24	20.23	14.11	4.15	5.45	5.44	13.86	5.01333	-1.46709	8.38317e-05	0.0142967	RFLNB	down
ncbi_117867826	40.51	53.73	27.06	6.9	11.22	15.68	40.4333	11.2667	-1.84348	1.47953e-06	0.000759476	LOC117867826	down
ncbi_117868107	14.44	6.65	8.09	48.24	88.21	26.09	9.72667	54.18	2.47774	7.05857e-08	8.21288e-05	SIK1	up
ncbi_117868280	13.76	16.14	11.25	6.3	5.07	3.57	13.7167	4.98	-1.46171	5.27521e-06	0.00187894	CTPS1	down
ncbi_117868338	3.15	8.62	4.62	2.31	1.05	1.3	5.46333	1.55333	-1.81441	6.33488e-05	0.0114214	TMEM200B	down
ncbi_117868369	0.87	0.11	0.51	0.9	2.51	4.4	0.496667	2.60333	2.39001	0.00042317	0.0439618	MYOM3	up
ncbi_117868432	11.2	10.99	9.09	4.59	5.57	4.23	10.4267	4.79667	-1.12017	0.000291349	0.0345912	YARS1	down
ncbi_117868477	3.52	0.11	0.03	0.03	0.04	0.01	1.22	0.0266667	-5.5157	8.47771e-05	0.0142967	GRIK4	down
ncbi_117868559	61.36	89.76	54.27	39.92	21.92	24.88	68.4633	28.9067	-1.24393	0.000422509	0.0439618	HSPA8	down
ncbi_117868573	5.04	7.91	6.42	2.84	1.85	1.85	6.45667	2.18	-1.56646	4.02873e-06	0.00156252	NLRX1	down
ncbi_117868753	37.84	74.8	45.3	17.55	18.89	16.8	52.6467	17.7467	-1.56879	5.21782e-06	0.00187894	CREB3L3	down
ncbi_117868774	36.07	40.38	30.78	13.3	11.43	16.01	35.7433	13.58	-1.39619	6.77756e-06	0.00223186	NCLN	down
ncbi_117868873	5.99	25.61	10.77	3.24	3.87	4.71	14.1233	3.94	-1.84181	4.72869e-05	0.00923373	SLC25A42	down
ncbi_117868892	8.34	27.2	50.15	4.34	1.83	8.24	28.5633	4.80333	-2.57206	1.89568e-05	0.00452106	ANGPTL4	down
ncbi_117868932	13.61	29.39	16.91	7.49	8.91	8.04	19.97	8.14667	-1.29355	0.000148571	0.0205794	TM6SF2	down
ncbi_117868987	15.79	11	7.56	5.08	3.82	4.48	11.45	4.46	-1.36023	0.000107021	0.0163845	DDX49	down
ncbi_117869143	6.15	8.49	5.68	2.96	2.78	3.61	6.77333	3.11667	-1.11986	0.000428559	0.0442582	FTSJ3	down
ncbi_117869255	0	0	0	0.3	0.91	0.18	0.001	0.463333	8.85591	1.94282e-05	0.00452106	LOC117869255	up
ncbi_117869790	0.58	0.64	0.66	3.74	2.66	1.68	0.626667	2.69333	2.10362	8.7424e-06	0.00256116	LOC117869790	up
ncbi_117870307	11.79	0.07	14.28	0	0	0	8.71333	0.001	-13.089	6.72767e-08	8.21288e-05	LOC117870307	down
ncbi_117870309	0	0	0	3.91	0.02	0.02	0.001	1.31667	10.3627	0.000106464	0.0163845	LOC117870309	up
ncbi_117870353	3.2	0.08	2.66	5.09	68.64	67.08	1.98	46.9367	4.56714	4.00858e-06	0.00156252	LOC117870353	up
ncbi_117870918	0.78	0.1	0.14	0.02	0	0.02	0.34	0.0133333	-4.67243	0.000297762	0.0348153	LOC117870918	down
ncbi_117871139	0.4	0.24	0.47	0.66	0.31	9.47	0.37	3.48	3.23349	0.000504019	0.0499809	ARHGAP20	up
ncbi_117871272	9.19	24.55	17.21	25.78	69.33	262.02	16.9833	119.043	2.8093	1.63581e-05	0.00407853	THRSP	up
ncbi_117871587	3.37	6.35	10.39	0.96	1.64	2.4	6.70333	1.66667	-2.00791	0.000301215	0.0348153	LOC117871587	down
ncbi_117871842	2.54	0.09	0.12	0.03	0	0	0.916667	0.01	-6.51833	0.000110254	0.0165885	LOC117871842	down
ncbi_117871882	0.04	0.02	0	10.5	0.02	0	0.02	3.50667	7.45396	0.000366188	0.0399443	LOC117871882	up
ncbi_117871889	0.01	0.03	0.15	3.82	1.55	0.03	0.0633333	1.8	4.82889	0.000100395	0.0157856	LOC117871889	up
ncbi_117871944	39.43	92.82	145.68	12.75	37.26	11.57	92.6433	20.5267	-2.17419	3.12944e-05	0.00691369	HIGD1A	down
ncbi_117871965	20.84	21.82	13.99	7.8	6.39	8.41	18.8833	7.53333	-1.32575	1.76359e-05	0.00433521	LOC117871965	down
ncbi_117872179	0	0	0	0.04	0.18	0.32	0.001	0.18	7.49185	0.000346403	0.0392582	RUNDC3B	up
ncbi_117872185	46.04	31.93	78.98	20.05	19.25	6.62	52.3167	15.3067	-1.77311	8.1849e-05	0.0141437	STEAP4	down
ncbi_117872199	1.74	1.55	2.79	6.44	16.4	5.46	2.02667	9.43333	2.21866	1.05119e-06	0.00059182	LOC117872199	up
ncbi_117872316	49.84	40.21	40.93	12.12	12.05	7.52	43.66	10.5633	-2.04725	3.52122e-10	2.04853e-06	LOC117872316	down
ncbi_117872513	0.11	0.09	0.11	0.04	6.03	6.75	0.103333	4.27333	5.36998	2.08592e-06	0.000895788	CASP14	up
ncbi_117872572	10.41	25.91	32.43	7.3	6.5	6.91	22.9167	6.90333	-1.73103	8.32723e-06	0.00254974	EEPD1	down
ncbi_117872636	73.68	63.99	34.77	278.32	301.9	167.1	57.48	249.107	2.11563	3.62588e-08	5.83751e-05	IGFBP1	up
ncbi_117872865	0.29	0.42	0.12	0.81	1.32	9.18	0.276667	3.77	3.76834	4.88488e-06	0.00181395	GCK	up
ncbi_117873183	3.94	7.03	49.22	0.25	2.02	0.43	20.0633	0.9	-4.47849	2.10435e-06	0.000895788	LOC117873183	down
ncbi_117873296	16.17	7.17	12.04	27.76	46.16	46.59	11.7933	40.17	1.76815	1.79797e-06	0.000871666	LOC117873296	up
ncbi_117873473	3.92	3.96	3.78	7.39	24.24	9.87	3.88667	13.8333	1.83154	9.96853e-06	0.00271845	SNAI2	up
ncbi_117873508	7.89	2.32	6.61	13.24	9.35	53.33	5.60667	25.3067	2.1743	0.000263665	0.0320981	UBXN2B	up
ncbi_117873511	0.58	0.26	0.07	0.19	0.99	264.22	0.303333	88.4667	8.18809	1.21808e-05	0.00325645	LOC117873511	up
ncbi_117873733	0.54	2.16	3.97	0.02	0.32	0.21	2.22333	0.183333	-3.60018	3.95935e-05	0.00803518	LOC117873733	down
ncbi_117873759	0	0	0	8.65	0	0	0.001	2.88333	11.4935	0.000188784	0.024961	LOC117873759	up
ncbi_117873807	0.35	0.84	0.55	3.56	10.23	3.49	0.58	5.76	3.31194	1.09375e-08	2.12102e-05	SQLE	up
ncbi_117874117	0	0	0	0	15.93	0	0.001	5.31	12.3745	0.000134786	0.0189712	LOC117874117	up
ncbi_117874183	29.12	33.8	23.1	16.37	12.87	8.04	28.6733	12.4267	-1.20627	0.000414697	0.0436006	SEC23B	down
ncbi_117874200	12.51	18.32	12.62	5.51	5.32	8.43	14.4833	6.42	-1.17375	0.000263536	0.0320981	THBD	down
ncbi_117874347	1.58	4.5	3.98	0.81	0.92	0.88	3.35333	0.87	-1.94651	2.83443e-05	0.006391	CHAC2	down
ncbi_117874565	75.9	120.48	89.87	45.76	29.18	41.91	95.4167	38.95	-1.29262	0.000116047	0.0171641	GLO1	down
ncbi_117874895	1.81	1.25	1	0.59	0.43	0.31	1.35333	0.443333	-1.61005	0.000264833	0.0320981	ARFGEF3	down
ncbi_117874922	31.85	51.15	105.12	8.19	6.19	10.82	62.7067	8.4	-2.90016	8.01396e-11	6.99338e-07	LOC117874922	down
ncbi_117875026	13.2	16.37	18.5	8.89	6.33	5.53	16.0233	6.91667	-1.21203	0.00026244	0.0320981	RPF2	down
ncbi_117875168	3.32	2.83	2.82	6.23	6.05	7.27	2.99	6.51667	1.12399	0.000126098	0.0181883	FILIP1	up
ncbi_117875253	0.5	0.46	0.98	2.06	1.49	2.75	0.646667	2.1	1.6993	0.000252522	0.0314805	LOC117875253	up
ncbi_117875333	2.81	3.94	3.51	8.4	21.44	10.14	3.42	13.3267	1.96225	3.10188e-07	0.000235378	SDC1	up
ncbi_117875371	1.37	1.83	0.62	11.65	10.75	1.58	1.27333	7.99333	2.65019	5.51066e-05	0.010569	LOC117875371	up
ncbi_117875760	59.44	64.49	52.14	175.36	100.73	289.12	58.69	188.403	1.68264	1.59062e-05	0.00402334	PIGR	up
ncbi_117875822	0.37	7.97	1.29	0.16	0.27	0.32	3.21	0.25	-3.68257	0.000100306	0.0157856	FMOD	down
ncbi_117876218	44.31	52.45	48.41	14.17	24.68	15.67	48.39	18.1733	-1.41289	1.90282e-05	0.00452106	GCH1	down
ncbi_117876293	0.04	0.27	0.27	2.15	1.07	1.27	0.193333	1.49667	2.95259	0.000324068	0.0369671	LOC117876293	up
ncbi_117876830	1.92	0.74	0.39	6.7	5.46	6.72	1.01667	6.29333	2.62998	1.21825e-06	0.000664439	FOS	up
ncbi_117876848	5.99	13.52	8.11	4.25	2.16	3.66	9.20667	3.35667	-1.45565	0.000109604	0.0165885	TTC9	down
ncbi_117877084	9.05	4.55	14.82	2.02	1.26	3.73	9.47333	2.33667	-2.01942	0.00012232	0.0177904	LOC117877084	down
ncbi_117877157	24.34	23.29	27.15	9.55	8.3	8.94	24.9267	8.93	-1.48096	2.86316e-07	0.00022714	LOC117877157	down
ncbi_117877337	29.44	43.8	53.06	13.49	14.34	7.84	42.1	11.89	-1.82407	4.9416e-07	0.000344983	PNPLA2	down
ncbi_117877367	78.24	161.77	93.78	49.55	18.78	23.32	111.263	30.55	-1.86473	1.23146e-05	0.00325645	CPT1A	down
ncbi_117877445	31.54	152.82	224.29	37.31	16.88	47.32	136.217	33.8367	-2.00924	0.000402217	0.0430668	G0S2	down
ncbi_117877931	28.82	18.44	26.42	7.03	8.26	5.57	24.56	6.95333	-1.82053	8.08543e-06	0.00251991	MRPS18C	down
ncbi_117877947	0.47	1.42	0.33	3.66	4.46	29.71	0.74	12.61	4.0909	1.34942e-07	0.000117757	LOC117877947	up
ncbi_117878200	4.76	2.56	1.62	4.2	8.63	39.3	2.98	17.3767	2.54377	0.000105813	0.0163845	KLB	up
ncbi_117878251	0.23	0.34	0.22	0.67	0.43	6.73	0.263333	2.61	3.30909	6.38737e-05	0.0114214	ELOVL6	up
ncbi_117878432	740.62	797.82	867.13	245.43	279.59	226.25	801.857	250.423	-1.67898	9.02036e-08	8.93493e-05	ACSL1	down
ncbi_117878859	13.72	15.64	13.3	32.05	21.93	42.81	14.22	32.2633	1.18197	0.00045925	0.0471487	UHRF1BP1L	up
ncbi_117879022	0.77	0.33	1.64	0	0	0	0.913333	0.001	-9.835	0.000158645	0.0214638	IGFBPL1	down
ncbi_117879066	9.77	16.52	18.29	7.36	5.99	4.3	14.86	5.88333	-1.33673	0.000120282	0.017641	DAB2	down
ncbi_117879113	26.82	19.33	30.46	8.42	10.11	10.51	25.5367	9.68	-1.39949	4.13895e-05	0.00830311	LOC117879113	down
ncbi_117879772	117.32	131	121.67	28.9	47.78	71.8	123.33	49.4933	-1.31722	0.000283663	0.0339094	PPA1	down
ncbi_117879811	11.41	16.41	15.2	4.8	3.94	4.78	14.34	4.50667	-1.66991	8.47643e-08	8.93493e-05	PAPSS2	down
ncbi_117879861	4.26	3.65	5.92	10.13	9.06	10.01	4.61	9.73333	1.07817	0.000358486	0.0398112	HECTD2	up
ncbi_117880000	0	0	0	0.78	1.68	0.22	0.001	0.893333	9.80305	6.44313e-08	8.21288e-05	SLC26A6	up
ncbi_117880340	0.02	0.05	0	0.21	1.77	0.18	0.0233333	0.72	4.94753	0.000233676	0.03021	LOC117880340	up
ncbi_117880371	0.15	0.32	0.11	0.24	22.61	0.1	0.193333	7.65	5.3063	0.000268765	0.03235	SPDYC	up
ncbi_117880387	16.32	9.25	9.83	37.74	49.38	28.95	11.8	38.69	1.71317	9.03793e-07	0.000542839	KLF15	up
ncbi_117880512	19.96	74.32	17.88	4.15	10.58	7.54	37.3867	7.42333	-2.33238	9.53678e-06	0.00264199	HTD2	down
ncbi_117880570	2.14	2.09	1.05	0.34	0.26	0.55	1.76	0.383333	-2.1989	0.000299149	0.0348153	LOC117880570	down
ncbi_117880604	2.84	1.13	1.18	0.31	0.16	0.29	1.71667	0.253333	-2.7605	8.75662e-06	0.00256116	GALR3	down
ncbi_117880607	1.25	2.03	2.21	0.13	0.31	0.26	1.83	0.233333	-2.97138	4.70183e-05	0.00923373	LOC117880607	down
ncbi_117881082	15.11	28.73	73.74	13.69	4.01	4.58	39.1933	7.42667	-2.39982	2.6862e-05	0.00616872	LOC117881082	down
ncbi_117881093	23.05	20.1	44.7	9.78	5.81	8.45	29.2833	8.01333	-1.86961	7.07755e-07	0.000457498	TIMP3	down
ncbi_117881305	0	36.41	18.94	0	0.11	0.07	18.45	0.06	-8.26444	9.00671e-07	0.000542839	LOC117881305	down
ncbi_117881309	1.67	0.95	1.31	4.17	2.67	4.09	1.31	3.64333	1.47569	8.88726e-06	0.00256116	FRY	up
ncbi_117881455	16.88	31.82	48.21	6.41	4.25	1.8	32.3033	4.15333	-2.95934	1.32893e-09	3.86562e-06	LOC117881455	down
ncbi_117881873	7.55	19.81	50.73	8.45	4.62	6.86	26.03	6.64333	-1.9702	0.00024208	0.0308396	ZFYVE9	down
ncbi_117881889	1.54	2.24	1.43	4.17	7.72	2.98	1.73667	4.95667	1.51305	0.000190488	0.0249968	PCSK9	up
ncbi_117881945	0.83	1.01	2.21	48.06	3.16	9.92	1.35	20.38	3.91612	9.33086e-07	0.000542839	CXCL14	up
ncbi_117881946	1.16	2.1	2.56	0.45	0.35	0.27	1.94	0.356667	-2.44341	8.6011e-05	0.0142967	RGS16	down
ncbi_117882197	1.57	3.37	5.42	1.04	0.86	0.5	3.45333	0.8	-2.10992	9.75142e-05	0.0156139	SOWAHA	down
ncbi_117882217	0.24	0.39	0.02	0.75	1.22	15.57	0.216667	5.84667	4.75407	1.34846e-05	0.00351263	LOC117882217	up
ncbi_117882296	29.03	44.57	24.16	67.32	48.91	240.9	32.5867	119.043	1.86913	0.000349101	0.0393088	ANGPTL3	up
ncbi_117882637	2.68	2.84	2.12	6.92	5.54	4.07	2.54667	5.51	1.11344	0.000307475	0.035305	PPM1L	up
ncbi_117882723	15.46	15.87	13.04	5.46	7.27	7.06	14.79	6.59667	-1.16481	0.000111277	0.0165993	EIF2B5	down
ncbi_117882744	14.27	21.88	21.26	9.92	7.02	8.44	19.1367	8.46	-1.17761	0.000237989	0.0305413	LOC117882744	down
ncbi_117882932	0.74	0.24	0.3	7.72	3.76	8.2	0.426667	6.56	3.94251	6.78662e-11	6.99338e-07	TM4SF1	up
ncbi_117883034	0.54	0.38	0.27	3.98	2.99	1.61	0.396667	2.86	2.85002	3.67918e-08	5.83751e-05	ECE2	up
ncbi_117883183	65.77	153.89	159.03	34.92	40.26	43.64	126.23	39.6067	-1.67224	9.45797e-06	0.00264199	LOC117883183	down
ncbi_117883203	0.63	0.37	0.11	8.24	1.23	3.65	0.37	4.37333	3.56314	1.36413e-06	0.000721461	CLDN1	up
ncbi_117883324	0	0.12	0.02	0.39	1.9	0.35	0.0466667	0.88	4.23704	0.000162088	0.0217609	EDA2R	up
ncbi_117883361	8.14	9.65	12.17	3.62	2.21	2.22	9.98667	2.68333	-1.89598	2.04033e-06	0.000895788	NCEH1	down
ncbi_117883637	8.1	8.82	6.45	2.54	2.85	2.5	7.79	2.63	-1.56656	6.52781e-06	0.00219096	DAPK2	down
ncbi_117883803	9.59	3.49	7.01	35.18	47.39	27.55	6.69667	36.7067	2.45453	1.31385e-09	3.86562e-06	LOC117883803	up
ncbi_117883823	8.13	9.04	6.84	3.19	4.08	3.03	8.00333	3.43333	-1.22099	0.000127835	0.0182877	PGP	down
ncbi_117883881	0.22	0.22	2.95	0	0	0.03	1.13	0.01	-6.82018	8.55482e-05	0.0142967	LOC117883881	down
ncbi_117883940	4.31	7.69	4.3	1.99	2.57	0.97	5.43333	1.84333	-1.55952	0.000249606	0.0313408	SLC24A1	down
ncbi_117884185	12.6	27.34	14.94	2.62	8.11	5.68	18.2933	5.47	-1.74171	9.71333e-05	0.0156139	RPL3L	down
ncbi_117884498	0.53	1.38	1.85	0.13	0.1	0.19	1.25333	0.14	-3.16227	8.9515e-06	0.00256116	LOC117884498	down
ncbi_117884519	3.46	3	2.17	6.59	4.44	8.3	2.87667	6.44333	1.16341	0.000470991	0.0479078	ADAMTS7	up
ncbi_117884826	0.04	0.04	0	0.68	0.12	0.61	0.0266667	0.47	4.13955	8.07629e-05	0.0140956	SGO2	up
ncbi_117885047	39.25	27.57	26.81	10.96	10.75	14.98	31.21	12.23	-1.35158	3.3221e-05	0.00724757	NIFK	down
ncbi_117885066	850.88	795.25	1777.48	5.01	265.4	44.42	1141.2	104.943	-3.44287	0.000379462	0.0411351	LOC117885066	down
ncbi_117885111	1.31	1.15	1.16	3.42	3.31	6.23	1.20667	4.32	1.84	3.39298e-05	0.00731084	ZNF385B	up
ncbi_117885114	4.43	5.52	5.71	23.76	13.63	11.31	5.22	16.2333	1.63684	3.02835e-06	0.00122916	LOC117885114	up
ncbi_117885119	0.44	0.68	0.35	1.35	4.08	1.66	0.49	2.36333	2.26997	0.000492729	0.0492628	LOC117885119	up
ncbi_117886225	0.05	0.11	0.05	0.13	5.92	4.38	0.07	3.47667	5.63421	1.18888e-07	0.000109208	LOC117886225	up
ncbi_117886409	1.58	4.17	3.36	0.48	0.61	1.1	3.03667	0.73	-2.05652	1.97169e-06	0.000895788	SIDT1	down
ncbi_117886648	0	0.04	0.54	14.2	4.07	0.24	0.193333	6.17	4.99611	0.000145718	0.0203457	NECAB2	up
ncbi_117886719	420.07	390.3	205.86	74.99	95.92	100.39	338.743	90.4333	-1.90527	9.21496e-08	8.93493e-05	LOC117886719	down
ncbi_117886824	49.99	30.95	43.82	21.56	16.61	18.24	41.5867	18.8033	-1.14513	0.000493174	0.0492628	RANBP10	down
ncbi_117886837	14.27	16.33	68.27	1.78	8.19	4.67	32.9567	4.88	-2.75562	7.9837e-06	0.00251991	TMED6	down
ncbi_117886893	0	8.99	0.04	0	0	0	3.01	0.001	-11.5555	3.90447e-05	0.00801702	OTOP3	down
ncbi_117886925	0.03	0.18	22.68	0.13	0.02	0.07	7.63	0.0733333	-6.70107	5.63337e-05	0.0106076	LOC117886925	down
ncbi_117886934	0.82	0.64	0	0	0	0	0.486667	0.001	-8.92679	0.000413748	0.0436006	LOC117886934	down
ncbi_117887236	3.22	2.18	5.47	1.65	1.34	1.33	3.62333	1.44	-1.33125	0.000248988	0.0313408	SLC19A2	down
ncbi_117887263	78.91	222.71	67.13	54.51	24.52	24.54	122.917	34.5233	-1.83204	0.000150377	0.0206656	MMD	down
ncbi_117887400	1.53	2.45	1.38	5.08	7.73	8.04	1.78667	6.95	1.95974	1.87938e-06	0.000886509	AMZ2	up
ncbi_117887488	1.44	0.99	0.78	7.93	4.38	1.74	1.07	4.68333	2.12992	8.9661e-05	0.0147399	ADGRG7	up
ncbi_117887647	96.12	193.78	101.16	53.32	29.01	66.65	130.353	49.66	-1.39227	0.000493955	0.0492628	ACOX1	down
ncbi_117887940	250.23	272.99	260.32	119.46	85.5	121.31	261.18	108.757	-1.26394	6.41321e-05	0.0114214	SLC25A1	down
ncbi_117888081	6.53	7.28	8.05	3.96	2.72	2.33	7.28667	3.00333	-1.27869	0.000132702	0.0188296	PPTC7	down
ncbi_117888271	41.04	26.83	42.61	63.3	101.45	99.28	36.8267	88.01	1.25692	0.000156558	0.0213469	LOC117888271	up
ncbi_117888403	0.13	0.05	0.02	3.45	2.77	0	0.0666667	2.07333	4.95884	0.000300464	0.0348153	LOC117888403	up
ncbi_117888546	78.07	122.15	92.36	37.35	47.31	27.21	97.5267	37.29	-1.38701	5.65234e-05	0.0106076	ADAR	down
ncbi_117888849	26.42	32.93	39.7	68.88	71	99.59	33.0167	79.8233	1.27362	9.03665e-05	0.0147399	PFKFB1	up
ncbi_117889040	5.89	9.41	8.67	2.37	4.06	2.4	7.99	2.94333	-1.44074	3.77228e-05	0.00793224	LOC117889040	down
ncbi_117889105	14.35	31.87	33.4	8.92	8.49	11.15	26.54	9.52	-1.47913	5.9043e-05	0.0109625	LARP4	down
ncbi_117889362	0.72	0.61	0.75	2.66	3.52	6.89	0.693333	4.35667	2.6516	2.6646e-06	0.00110727	MAP3K7CL	up
ncbi_117889546	1.61	0	1.28	0	0	0	0.963333	0.001	-9.91189	4.18209e-07	0.000304125	FIBCD1	down
ncbi_117889565	2.93	3.76	6.8	1	1.58	1.42	4.49667	1.33333	-1.75382	7.10474e-05	0.0125251	TMEM268	down
