# Supplementary material for: Comparative analysis of the liver transcriptome in the red-eared slider (Trachemys scripta elegans) post exposure to noise
Source: PLoS One. 2024 Aug 1;19(8):e0305858. doi: 10.1371/journal.pone.0305858 (PMC11293744; doi:10.1371/journal.pone.0305858)
Supplement: S5 Table — (XLSX) [file pone.0305858.s006.xlsx]

## Sheet: Table S5
S5 Table. Significant GO terms enriched based on the DEGs in Control vs. Noise groups
ID	Class	GO term	Up	Down	Input number	Background number	Ratio	P-value	Q-value	Descrption		Genes
GO:0006629	Biological Process	lipid metabolic process	10	15	25	1007	0.025	7.2919e-06	0.0123671	lipid metabolic process		MSTRG.14940(--) | ANGPTL4 | TM6SF2 | LOC117872199 | SNAI2 | LOC117873511 | SQLE | LOC117875253 | LOC117875371 | PNPLA2 | CPT1A | LOC117877947 | ELOVL6 | ACSL1 | IGFBPL1 | DAB2 | LOC117881082 | LOC117881455 | ANGPTL3 | PPM1L | LOC117882744 | NCEH1 | LOC117886719 | ACOX1 | SLC25A1
GO:0005766	Cellular Component	primary lysosome	0	3	3	12	0.25	0.000146604	0.0142497	primary lysosome		LOC117867693 | LOC117873183 | LOC117885066
GO:0044421	Cellular Component	extracellular region part	7	15	22	1066	0.021	0.000171683	0.0142497	extracellular region part		MSTRG.3239(h2ax) | MSTRG.3241(h2ax) | MSTRG.3242(h2ax) | LOC117867693 | HSPA8 | ANGPTL4 | LOC117869790 | LOC117870307 | LOC117873183 | LOC117874117 | THBD | LOC117874922 | PIGR | FMOD | IGFBPL1 | LOC117880340 | LOC117881082 | CXCL14 | ANGPTL3 | LOC117885066 | LOC117886934 | LOC117888271
GO:0005576	Cellular Component	extracellular region	7	15	22	1112	0.02	0.000312774	0.0173068	extracellular region		MSTRG.3239(h2ax) | MSTRG.3241(h2ax) | MSTRG.3242(h2ax) | LOC117867693 | HSPA8 | ANGPTL4 | LOC117869790 | LOC117870307 | LOC117873183 | LOC117874117 | THBD | LOC117874922 | PIGR | FMOD | IGFBPL1 | LOC117880340 | LOC117881082 | CXCL14 | ANGPTL3 | LOC117885066 | LOC117886934 | LOC117888271
GO:0016125	Biological Process	sterol metabolic process	6	1	7	100	0.07	4.70087e-05	0.0181087	sterol metabolic process		MSTRG.14940(--) | LOC117872199 | LOC117873511 | SQLE | LOC117875253 | LOC117875371 | ANGPTL3
GO:0008203	Biological Process	cholesterol metabolic process	4	1	5	43	0.116	5.29782e-05	0.0181087	cholesterol metabolic process		MSTRG.14940(--) | LOC117872199 | LOC117873511 | SQLE | LOC117875371
GO:1902652	Biological Process	secondary alcohol metabolic process	4	1	5	43	0.116	5.29782e-05	0.0181087	secondary alcohol metabolic process		MSTRG.14940(--) | LOC117872199 | LOC117873511 | SQLE | LOC117875371
GO:0016042	Biological Process	lipid catabolic process	1	6	7	102	0.069	5.33865e-05	0.0181087	lipid catabolic process		MSTRG.14940(--) | LOC117875371 | PNPLA2 | CPT1A | LOC117881082 | LOC117886719 | ACOX1
GO:0000803	Cellular Component	sex chromosome	0	3	3	18	0.167	0.000522805	0.0216964	sex chromosome		MSTRG.3239(h2ax) | MSTRG.3241(h2ax) | MSTRG.3242(h2ax)
GO:0042493	Biological Process	response to drug	0	7	7	108	0.065	7.69015e-05	0.0217375	response to drug		MSTRG.14940(--) | LOC117880570 | LOC117881082 | LOC117881455 | EIF2B5 | LOC117886719 | SLC19A2
GO:0008202	Biological Process	steroid metabolic process	7	3	10	243	0.041	0.000110167	0.0266642	steroid metabolic process		MSTRG.14940(--) | LOC117872199 | SNAI2 | LOC117873511 | SQLE | LOC117875253 | LOC117875371 | IGFBPL1
GO:0006638	Biological Process	neutral lipid metabolic process	2	5	7	119	0.059	0.000141729	0.0266642	neutral lipid metabolic process		PNPLA2 | CPT1A | ELOVL6 | ACSL1 | LOC117881455 | ANGPTL3 | SLC25A1
GO:0006639	Biological Process	acylglycerol metabolic process	2	5	7	119	0.059	0.000141729	0.0266642	acylglycerol metabolic process		PNPLA2 | CPT1A | ELOVL6 | ACSL1 | LOC117881455 | ANGPTL3 | SLC25A1
GO:0070265	Biological Process	necrotic cell death	0	4	4	29	0.138	0.000157218	0.0266642	necrotic cell death		MSTRG.14940(--) | LOC117873183 | LOC117885066 | LOC117886719
GO:0051181	Biological Process	cofactor transport	0	3	3	12	0.25	0.000176477	0.0272096	cofactor transport		SLC25A42 | LOC117871965 | LOC117880570
GO:0044712	Biological Process	single-organism catabolic process	4	6	10	262	0.038	0.000203817	0.0288061	single-organism catabolic process		MSTRG.14940(--) | LOC117875371 | PNPLA2 | CPT1A | LOC117877947 | LOC117881082 | LOC117886719 | ACOX1
GO:0046687	Biological Process	response to chromate	0	2	2	3	0.667	0.00027081	0.0353303	response to chromate		MSTRG.14940(--) | LOC117886719
GO:0043073	Cellular Component	germ cell nucleus	0	3	3	24	0.125	0.00124689	0.0413967	germ cell nucleus		MSTRG.3239(h2ax) | MSTRG.3241(h2ax) | MSTRG.3242(h2ax)
