# Supplementary material for: Comparative analysis of the liver transcriptome in the red-eared slider (Trachemys scripta elegans) post exposure to noise
Source: PLoS One. 2024 Aug 1;19(8):e0305858. doi: 10.1371/journal.pone.0305858 (PMC11293744; doi:10.1371/journal.pone.0305858)
Supplement: S6 Table — (XLSX) [file pone.0305858.s007.xlsx]

## Sheet: Table S6
S6 Table. Significant pathways enriched based on the DEGs by KEGG analysis in Control vs. Noise groups
Pathway ID	KEGG_A_class	KEGG_B_class	Pathway	Input number	Background number	P-value	Q-value	Genes
ko03320	Organismal Systems	Endocrine system	PPAR signaling pathway	7	76	1.5504e-05	0.00317831	ANGPTL4 | LOC117873511 | CPT1A | ACSL1 | LOC117881082 | ACOX1 | MSTRG.16036(--)
ko00071	Metabolism	Lipid metabolism	Fatty acid degradation	5	43	8.90833e-05	0.00913104	CPT1A | LOC117877947 | ACSL1 | ACOX1 | MSTRG.16036(--)
ko01212	Metabolism	Global and overview maps	Fatty acid metabolism	5	59	0.000404987	0.0276741	CPT1A | ELOVL6 | ACSL1 | ACOX1 | MSTRG.16036(--)
